# Supplementary material for: Performance of non‐invasive prenatal testing in vanishing‐twin and multiple pregnancies: results of TRIDENT‐2 study
Source: Ultrasound Obstet Gynecol. 2025 Sep 6;66(6):738–46. doi: 10.1002/uog.70015 (PMC12671934; doi:10.1002/uog.70015)
Supplement: Supplementary file 3 — Table S1 Details of fetal chromosomal aberrations detected by non‐invasive prenatal testing (NIPT) in vanishing‐twin pregnancies and results of follow‐up investigations. [file UOG-66-738-s006.xlsx]

## Sheet: Sheet1
Case	Characteristics								NIPT			Follow-up during pregnancy			Follow-up after birth		Outcome
Number	Maternal age	Maternal BMI (kg/m2)	Pregnancy conception	Nulliparous (yes/no)	Type of vanishing twin	GA at fetal demise	Vanishing twin visible at viability ultrasound (yes/no)	Vanishing twin visible at dating ultrasound (yes/no)	GA NIPT blood draw	Fetal fraction (%)	result	Cytogenetic testing	Result in fetus	Result structural anomaly scan	Cytogenetic testing of fetus	Cytogenetic testing of placenta	TOP/IUFD/LB
v1.01	35	24.09	ART (IUI)	yes	I	5	unknown	yes	12.3	15	T7	AF: arr[hg19](1-22,X)x2 | no UPD	normal	normal	-	PLB: no T7	LB
v1.02	37	22.69	ART (ICSI)	yes	II	unknown	no	unknown	11.9	10	T7	no test	-	normal	-	-	LB
v1.03	31	21.97	ART (ICSI)	yes	II	6.8	yes	unknown	11.6	6	T7, T13	no test	-	normal	CB: normal	-	LB
v1.04	38	20.34	spontaneous	no	II	8.1	yes	yes	11.4	13	T9	AF: QF-PCR: normal | arr(X,1-2)x2	normal	normal	-	-	LB
v1.05	39	23.91	spontaneous	yes	II	unknown	no	yes	13.6	5	T10	AF: QF-PCR: normal | arr(10)x2	normal	normal	-	-	LB
v1.06	39	25.69	spontaneous	no	II	6.9	yes	unknown	12.7	9	T12	AF: arr(X,Y)x1, (1-22)x2	normal	normal	-	-	LB
v1.07	38	26.93	ART (ICSI)	yes	II	8.3	no	yes	11.1	6	T13	no test	-	no scan	SB: arr[hg19](1-22)x2,(X,Y)x1	-	miscarriage
v1.08	39	20.24	ART (IVF)	no	II	7.9	yes	unknown	11.9	unknown	T13	CVS: QF-PCR: unclear result | arr[hg19](X,Y)x1,(1-22)x2	normal	normal	-	-	LB
v1.09	41	21.67	ART (IVF)	no	II	9.1	no	yes	11.1	15	T13	no test	-	normal	-	-	LB
v1.10	34	22.03	unknown	no	II	8.7	yes	yes	12.1	unknown	T13	no test	-	normal	-	-	LB
v1.11	35	22.84	spontaneous	no	II	7	yes	yes	11.4	7	T13	no test	-	normal	-	-	LB
v1.12	35	19.26	spontaneous	yes	II	7.6	no	yes	11.3	12	T13	CVS: QF-PCR: normal | arr(13)x2	normal	normal	-	-	LB
v1.13	37	21.63	unknown	yes	II	unknown	unknown	yes	13.6	3	T13, T21	AF: QF-PCR: normal | arr(1-22)x2, (X,Y)x1	normal	normal	CB: arr(X,Y)x1, (1-22)x2	-	LB
v1.14	39	24.33	spontaneous	no	II	unknown	yes	unknown	13.6	16	T14	AF: QF-PCR: normal | arr(X,1-22)x2 | no UPD	normal	normal	-	-	LB
v1.15	34	22.2	ART (OI)	no	II	7.4	unknown	yes	12.3	9	T15	AF: arr[hg19](1-22)x2,(X,Y)x1 | no UPD	normal	normal	-	PLB: no T15	LB
v1.16	37	25.5	AT (IUI + OI)	no	II	8.4	yes	yes	12.9	12	T15	AF: (F1)QF-PCR: normal | nuc ish(PW/AS,15qter)x2[200] | arr(1-22,X)x2 | no UPD; (F2) QF-PCR: normal | nuc ish(PW/AS,15qter)x2[200] | arr(1-22)x2,(X,Y)x1 | no UPD	F1: normal | F2: normal	F1: normal | F2: normal	-	-	LB
v1.17	39	23.77	spontaneous	yes	unknown	unknown	unknown	no	12.3	9	T15	AF: QF-PCR: normal |nuc ish(PW/AS,15qter)x2[200] | arr(15)x2 | no UPD	normal	normal	-	-	LB
v1.18	38	24.93	spontaneous	no	II	8.1	yes	yes	12.1	13	T15	AF: QF-PCR: normal | nuc ish(PW/AS,15qter)x2 | arr(X,1-22)x2 | no UPD	normal	normal	-	-	LB
v1.19	46	20.23	ART (ICSI)	no	II	7.9	yes	yes	12	9	T15	AF: QF-PCR: normal | no UPD	normal	normal	-	-	LB
v1.20	38	23.59	spontaneous	no	II	7.7	no	yes	12	12	T15	AF: QF-PCR: normal | arr(X,1-22)x2 | no UPD	normal	normal	-	-	LB
v1.21	37	22.06	spontaneous	no	unknown	unknown	yes	yes	11.4	11	T15	AF: arr(15)x2 | no UPD	normal	normal	-	-	LB
v1.22	30	17.76	spontaneous	no	II	8.4	yes	yes	12.6	8	T15	AF: QF-PCR: normal | arr(X,1-22)x2 | no UPD	normal	normal	-	-	LB
v1.23	39	20.01	unknown	no	II	6	yes	yes	12.3	12	T15	AF: QF-PCR: normal | arr(X,1-22)x2 | no UPD	normal	normal	unknown	unknown	unknown
v1.24	40	24.68	spontaneous	no	II	8.1	yes	no	14	16	T15	AF: arr(1-22)x2 | no UPD	normal	normal	unknown	unknown	unknown
v1.25	27	27.17	spontaneous	no	II	5.4	no	yes	12.3	8	T16	AF: QF-PCR: normal | arr(X,1-22)x2	normal	normal	-	-	LB
v1.26	34	18.97	ART (IVF)	yes	unknown	unknown	yes	no	11.1	unknown	T16	AF: QF-PCR: normal| arr(1-22)x2,(X,Y)x1	normal	Bilateral choroid plexus cyst	-	-	LB
v1.27	34	20.01	spontaneous	no	II	6.6	yes	unknown	11.4	14	T16	AF: QF-PCR: normal | arr(X,Y)x1,(1-22)x2	normal	normal	-	-	LB
v1.28	28	19.68	spontaneous	no	II	5	no	yes	11.3	11	T16	AF: QF-PCR: normal | arr(X,1-2)x2	normal	normal	-	-	LB
v1.29	40	24.62	spontaneous	no	I	5	yes	yes	12.4	10	T16	no test	-	nomal	-	-	LB
v1.30	30	23.24	spontaneous	no	II	5.9	no	yes	11.4	13	T16	no test	-	normal	-	-	LB
v1.31	35	18.36	spontaneous	no	II	5.7	yes	yes	11.6	20	T16	AF: QF-PCR: normal | arr(X,1-22)x2	normal	normal	-	-	LB
v1.32	32	19.57	AT (IUI + OI)	no	I	5	yes	yes	15.4	5	T16	AF: QF-PCR: normal | arr(X,Y)x1,(1-22)x2	normal	normal, FGR	-	-	LB
v1.33	39	25.61	ART (IVF)	yes	II	8.5	no	yes	11	12	T18	no test	-	normal	CB: no T18	PLB: no T18	LB
v1.34	38	24.74	spontaneous	no	II	unknown	unknown	yes	13	11	T18	no test	-	normal	CB: QF-PCR: normal	-	LB
v1.35	35	18.83	ART (IUI)	no	II	6.4	yes	unknown	11	14	T18	AF: QF-PCR: normal | 46,XX	normal	normal	-	-	LB
v1.36	29	25.86	spontaneous	yes	II	9	yes	yes	11.3	7	T18	AF: QF-PCR: normal | arr(X,1-22)x2	normal	normal	-	-	LB
v1.37	43	26.37	ART (IVF)	no	unknown	unknown	unknown	unknown	11.9	11	T20	AF: QF-PCR: normal |nuc ish(D20S108,D20S150)X2[200] | no UPD	normal	normal	-	-	LB
v1.38	40	23.72	spontaneous	no	II	6.4	yes	yes	11	12	T21	CVS: QF-PCR: T21 | 47,XX,+21	T21	no scan	-	-	TOP
v1.39	41	24.54	spontaneous	no	II	8.4	unknown	yes	12.7	19	T21	AF (F1 &F2): QF-PCR: T21 | 47,XY,+21	F1: T21 | F2: T21	F1: normal | F2: normal	-	-	TOP
v1.40	38	24.38	spontaneous	yes	II	9.3	unknown	yes	11.1	8	T21	AF: QF-PCR: normal	normal	normal	-	-	LB
v1.41	36	30.61	unknown	yes	II	10.6	yes	yes	11.3	6	T21	AF: QF-PCR: T21 | 47,XX,+21	T21	no scan	-	-	TOP
v1.42	31	24	spontaneous	yes	II	9.9	no	yes	12.1	13	T21	CVS: QF-PCR: normal | arr(X,1-22)x2	normal	normal	-	-	LB
v1.43	34	31.62	spontaneous	yes	II	8.1	no	yes	15.3	5	T21	no test	-	normal	-	-	LB
v1.44	39	22.86	spontaneous	no	II	9.2	no	yes	12.6	10	T21	AF: QF-PCR: normal | arr(X,1-22)x2	normal	IUFD, FGR (<p1)	-	-	IUFD
v1.45	28	24.21	spontaneous	no	I	5	yes	unknown	12.6	9	T21	AF: QF-PCR: T21 | 47,XX,+21	T21	no scan	-	-	TOP
v1.46	38	32.44	spontaneous	no	II	10	no	yes	12	8	T21	CVS: QF-PCR: normal (CTB, MC) | arr(1-22)x2,(X,Y)x1 (MC)	normal	normal	-	-	LB
v1.47	41	23.05	ART (ICSI)	no	II	unknown	yes	yes	11.3	14	T21	no test	T21 (in umbilical cord blood postnatally)	no scan	CT: T21, XX	-	IUFD
v1.48	33	32.69	spontaneous	no	II	9	no	yes	11.7	8	T21	AF: QF-PCR: normal | arr(X,Y)x1,(1-22)x2	normal	normal	-	-	LB
v1.49	33	unknown	unknown	no	II	unknown	unknown	no	13.7	9	T21	no test	-	normal	-	-	LB
v1.50	31	21.22	ART (OI)	no	II	10.3	no	yes	11.6	7	T21	AF: QF-PCR: normal | arr(21) x2	normal	normal	-	-	LB
v1.51	35	27.08	spontaneous	yes	II	9.3	yes	yes	14.1	8	T21	AF: QF-PCR: T21 | 47,XY,+21	T21	no scan	-	-	TOP
v1.52	39	22.31	spontaneous	yes	II	8.6	no	yes	11.7	10	T21	CVS: QF-PCR: normal | arr(1-22)x2, (X,Y)x1	normal	normal	-	-	LB
v1.53	37	24.86	spontaneous	no	II	8.8	no	yes	12.1	13	T21	no test	T21 (in tissue after TOP)	no scan	QF-PCR: T21	-	TOP
v1.54	38	18.42	unknown	unknown	unknown	unknown	unknown	unknown	11.9	17	T22	AF: QF-PCR: normal | nuc ish(DG/VCFSx2)[200] | arr(1-22,X)x2	normal	unknown	unknown	unknown	unknown
v1.55	38	29.07	ART (IVF)	no	II	7.4	unknown	yes	11.7	11	T22	AF: QF-PCR: normal |nuc ish(DG/VCFSx2)[200] | arr(X,Y)x1,(1-22)x2	normal	normal	-	-	LB
v1.56	37	23.36	ART (IUI)	yes	II	unknown	yes	no	13.7	18	T22	no test	-	normal	-	-	LB
Table S1 Details of fetal chromosome aberrations detected by NIPT in vanishing twin pregnancies and results of follow-up investigations AF, amniotic fluid; ART, assisted reproductive technology; CB, cord blood; CT, cord tissue; CTB, cytotrophoblast; CVS, chorionic villus sampling; FGR, fetal growth restriction; GA, gestational age; ICSI, intracytoplasmic sperm injection; IVF, in vitro fertilizati…
