# Supplementary material for: Performance of non‐invasive prenatal testing in vanishing‐twin and multiple pregnancies: results of TRIDENT‐2 study
Source: Ultrasound Obstet Gynecol. 2025 Sep 6;66(6):738–46. doi: 10.1002/uog.70015 (PMC12671934; doi:10.1002/uog.70015)
Supplement: Supplementary file 4 — Table S2 Details of fetal chromosomal aberrations detected by non‐invasive prenatal testing (NIPT) in multiple pregnancies and results of follow‐up investigations. [file UOG-66-738-s002.xlsx]

## Sheet: Sheet1
Case	Characteristics					NIPT			Follow-up during pregnancy			Follow-up after birth		Outcome
Number	Maternal age	Maternal BMI (kg/m2)	Pregnancy conception	yesparous (yes/no)	Chorionicity	GA NIPT blood draw	fetal fraction (%)	result	Cytogenetic testing	Result in fetus	Result structural anomaly scan	Cytogenetic testing of fetus	Cytogenetic testing of placenta	TOP/IUFD/LB
d1.01	36	27.59	ART (IUI)	no	Dichorionic diamniotic	10.7	13	T2	AF: (F1) QF-PCR: normal | arr(X,1-22)x2; (F2) QF-PCR: normal | arr(2)x3[0.2] | mos 47,XY,+2[1]/46,XY[15]	F1: normal | F2: mos T2	F1: normal | F2: FGR (p0-p3)	-	-	F1: PTB | F2: selective reduction
d1.02	33	21.8	spontaneous	no	Dichorionic diamniotic	11.3	17	T3	AF: (F1) arr[hg19] 16p13.11(15092120_16315360)x3 pat; (F2) arr[hg19](X,1-22)x2	F1: gain 16p13.11 | F2: normal	F1: normal | F2: normal	-	-	LB
d1.03	32	22.5	spontaneous	yes	Dichorionic diamniotic	12.6	13	T6	AF: (F1) QF-PCR: normal | arr[hg19](1-22)x2,(X,Y)x1 | no UPD; (F2) QF-PCR: normal | arr[hg19](1-22,X)x2 | no UPD	F1: normal | F2: normal	F1: normal | F2: normal	-	-	LB
d1.04	30	24.35	ART (OI)	yes	Dichorionic diamniotic	11	10	T7	AF: (F1) QF-PCR: normal | arr(7)x2 | no UPD; (F2) QF-PCR: normal | arr(7)x2 | no UPD	F1: normal |F2: normal	F1: normal |F2: normal	unknown	unknown	F1: LB |F2: LB
d1.05	36	22.23	spontaneous	no	Dichorionic diamniotic	13	7	T7	AF: (F1) arr[hg19](1-22)x2,(X,Y)x1 | no UPD; (F2) arr[hg19](1-22)x2,(X,Y)x1 | no UPD	F1: normal | F2: normal	F1: normal | F2: normal	-	-	LB
d1.06	34	31.2	spontaneous	no	Dichorionic diamniotic	14.6	11	T7	AF: (F1) arr[hg19](X,1-22)x2 | no UPD; (F2) arr[hg19](X,1-22)x2| no UPD	F1: normal |F2: normal	F1: normal | F2: normal	-	PLB: T7	LB
d1.07	32	28.07	spontaneous	no	Dichorionic diamniotic	12.3	13	T7	no test	-	F1: normal | F2: normal	CB: (F1) normal; (F2) normal	-	PTB
d1.08	30	21.21	spontaneous	yes	Dichorionic diamniotic	13	13	T7	no test	-	F1: normal | F2: normal	-	-	LB
d1.09	37	20.55	unknown	no	Dichorionic diamniotic	12.7	18	T7	AF: (F1) QF-PCR: normal | arr(1-22,X)x2 | no UPD; (F2) QF-PCR: normal | arr(1-22,X)x2 | no UPD	F1: normal | F2: normal	F1: normal | F2: normal	-	-	very PTB
d1.10	34	22.46	ART (IUI)	yes	Dichorionic diamniotic	11.9	15	T7	no test	-	F1: normal | F2: normal	-	-	LB
d1.11	28	30.08	spontaneous	no	Dichorionic diamniotic	11.6	6	T8	AF: (F1) arr(8)x3[0.41]; (F2) arr(X,1-22)x2	F1: T8 | F2: normal	F1: muscular VSD, colpocepahy, partial agenesis of the corpus callosum, clenched hands, left-side pyelectasis, right pelvic kidney, SUA, hypospadias | F2: normal	-	-	LB
d1.12	32	24.22	spontaneous	yes	Dichorionic diamniotic	11.6	14	T13	no test	-	F1: thick NT, hydrops fetalis | F2: normal	-	-	F1: IUVD | F2: LB
d1.13	28	26.67	spontaneous	no	Dichorionic diamniotic	11.3	12	T13	no test	-	F1: normal | F2: normal	-	-	LB
d1.14	38	29.76	ART (ICSI)	no	Dichorionic diamniotic	11.6	11	T13	AF: (F1) QF-PCR: normal | arr[hg19](1-22)x2,(X,Y)x1	F1: normal | F2: not tested	F1: normal | F2: thick NT, hydrops fetalis	-	-	F1: LB | F2: IUVD
d1.15	34	18.83	unknown	no	Dichorionic diamniotic	13.7	10	T13	AF: (F1) QF-PCR: normal | arr(X,1-22)x2; (F2) QF-PCR: normal | arr(1-22)x2, (X,Y)x1	F1: normal | F2: normal	F1: normal | F2: multiple congenital abnormalities	-	PLB: maternal contamination	F1: LB | F2: selective reduction
d1.16	35	27.56	ART (IVF)	yes	Dichorionic diamniotic	12	20	T13	AF: (F1) QF-PCR: normal | arr(13)x2; (F2) QF-PCR: normal	F1: normal | F2: normal	F1: normal | F2: normal	-	-	PTB
d1.17	32	20.9	ART (IUI)	no	Dichorionic diamniotic	11.7	7	T18	AF: (F1) QF-PCR: normal | arr(X,Y)x1,(1-22)x2; (F2) QF-PCR: T18	F1: normal | F2: T18	F1: normal | F2: complex cor vitium, hypoplastic left heart, small omphalocele, suspected right renal agenesis, FGR	-	-	F1: LB | F2: selective reduction
d1.18	34	21.78	spontaneous	no	Dichorionic diamniotic	12.3	10	T21	AF: (F1) QF-PCR: normal |46,XX; (F2) QF-PCR: T21 | 47,XY,+21	F1: normal | F2: T21	F1: normal | F2: AVSD	-	-	F1: LB |F2: selective reduction
d1.19	31	17.69	spontaneous	no	Dichorionic diamniotic	11.1	17	T21	CVS: (F1) QF-PCR: T21	F1: T21	F1: thick NT, echogenic bowels, hydrops fetalis	-	-	F1: TOP | F2: IUVD
d1.20	32	25.95	spontaneous	no	Dichorionic diamniotic	11.7	8	T21	CVS: (F1) QF-PCR: normal; (F2) QF-PCR: T21 | 47,XY,+21	F1: normal | F2: T21	F1: normal | F2: hypoplastic nasal bone, AVSD, echogenic kidney	-	-	F1: immature partus | F2: selective reduction
d1.21	34	20.22	spontaneous	no	Dichorionic diamniotic	13	15	T21	AF: (F1) QF-PCR: normal; (F2) QF-PCR: T21 | 47,XY,+21	F1: normal | F2: T21	F1: normal | F2: FGR (<p1)	-	-	F1: LB | F2: IUVD
d1.22	42	25.39	spontaneous	no	Dichorionic diamniotic	11.6	15	T21	AF: (F1) QF-PCR: normal | arr[hg19](1-22)x2,(X,Y)x1; (F2) QF-PCR: T21 | 47,XX,+21	F1: normal | F2: T21	no scan	-	-	TOP
d1.23	35	20.69	spontaneous	no	Dichorionic diamniotic	11.6	8	T21	CVS: (F1) QF-PCR: T21 | 47,XY,+21; (F2) QF-PCR: normal | arr[hg19](1-22,X)x2	F1: T21 | F2: normal	F1: no scan | F2: normal	-	-	F1: selective reduction | F2: LB
d1.24	37	23.37	ART (IVF)	no	Dichorionic diamniotic	12.1	12	T21	AF: (F1): QF-PCR: T21 | arr(21)x3 | 47,XX,+21; (F2) QF-PCR: normal | arr[hg19](1-22)x2,(X,Y)x1	F1: T21 | F2: normal	F1: no scan | F2: normal	-	-	F1: selective reduction | F2: LB
d1.25	35	18.59	unknown	no	Dichorionic diamniotic	11.4	11	T21	AF: (F1) QF-PCR: T21 | 47,XX,+21; (F2): no test	F1: T21	F1: thick NT, suspected AVSD | F2: normal	-	-	F1: selective reduction | F2: LB
d1.26	35	unknown	unknown	no	Dichorionic diamniotic	11.3	8	T21	AF: (F1) QF-PCR: normal; (F2) QF-PCR: T21 | 47,XX,+21	F1: normal | F2: T21	F1: normal | F2: no scan	-	-	F1: LB | F2: selective reduction
d1.27	39	22.27	ART (IVF)	yes	Dichorionic diamniotic	11.6	18	T21	CVS: (F1) QF-PCR: T21 | 47,XX,+21; (F2) QF-PCR: normal	F1: T21 | F2: normal	F1: no scan | F2: normal	-	-	F1: selective reduction | F2: LB
d1.28	30	23.6	spontaneous	no	Dichorionic diamniotic	11.6	12	T21	no test	-	F1: normal | F2: thick NT	-	-	F1: LB | F2: IUVD
d1.29	37	33.14	unknown	yes	Dichorionic diamniotic	11.6	9	T21	CVS: (F1) QF-PCR: normal; (F2) QF-PCR: T21 | 47,XY,+21	F1: normal | F2: T21	F1: normal | F2: no scan	-	-	F1: immature partus | F2: selective reduction
d1.30	41	24.73	spontaneous	no	Dichorionic diamniotic	13	14	T21	AF: (F1) QF-PCR: T21 | 47,XX,+21; (F2) QF-PCR: normal | arr(1-22)x2,(X,Y)x1	F1: T21 | F2: normal	F1: no scan | F2: normal	-	-	F1: selective reduction | F2: LB
d1.31	33	34.96	spontaneous	no	Dichorionic diamniotic	12.1	11	T21	CVS: (F1) QF-PCR: normal | arr(1-22)x2,(X,Y)x1; (F2) QF-PCR: T21 | 47,XY,+21	F1: normal | F2: T21	no scan	-	-	F1: immature partus | F2: selective reduction
d1.32	35	22.35	ART (ICSI)	no	Dichorionic diamniotic	11	8	T21	AF: (F1) QF-PCR: T21 | 47XY,+21; (F2): QF_PCR: normal | arr[GRCh37] 2p25.3p25.2(3322198_5688366)x3	F1: T21 | F2: gain 2p	F1: no scan | F2: normal	-	-	F1: selective reduction | F2: LB
d1.33	33	46.77	unknown	no	Dichorionic diamniotic	11.6	8	T21	AF: (F1) QF-PCR: normal | arr(X,1-22)x2; (F2) QF-PCR: T21 | 47,XY,+21	F1: normal | F2: T21	F1: normal | F2: hypoplastic nasal bone, thick NT, abnormal heart	-	-	F1: LB | F2: selective reduction
d1.34	34	21.41	unknown	yes	Dichorionic diamniotic	12	15	T21	AF: (F1) QF-PCR: T21 | 47,XY,+21; (F2) QF-PCR: normal	F1: T21 | F2: normal	F1: no scan | F2: normal	-	-	F1: selective reduction | F2: PTB
d1.35	34	unknown	AT (IUI + OI)	no	Dichorionic diamniotic	14.4	8	T21	AF: (F2) QF-PCR: T21 | 47,XX,+21	F2: T21	F1: normal | F2: AVSD, echogenic bowel, absence of the nasal bone, hypertelorism	-	-	F1: selective reduction | F2: LB
d1.36	38	20.42	AT (IUI + OI)	no	Dichorionic diamniotic	11	10	T21	AF: (F1) QF-PCR: T21 | 47,XY,+21; (F2) QF-PCR: normal | 46,XX	F1: T21 | F2: normal	F1: normal | F2: normal	-	-	F1: selective reduction | F2: LB
d1.37	36	19.37	ART (IUI)	yes	Dichorionic diamniotic	11.1	18	T21	CVS: (F1) QF-PCR: normal | arr(X,1-22)x2; (F2) QF-PCR: T21 | 47,XX,+21	F1: normal | F2: T21	F1: normal | F2: thick NT, hydrops fetalis	-	-	F1: LB | F2: IUVD
d1.38	37	36.72	AT (IUI + OI)	yes	Dichorionic diamniotic	12.6	14	T21, T22	AF: (F1) QF-PCR: T21 | 47,XX,+21 | 47,XX,+21; (F2) QF-PCR: normal	F1: T21 | F2: normal	F1: choroid plexus cyst, hypoplastic nasal bone, left-right shunts: AVSD, unilateral pyelectasis on the right | F2: early FGR, left-right shunts: AVSD	-	-	F1: IUVD | F2: IUVD
d1.39	21	28.03	spontaneous	yes	Dichorionic diamniotic	11.9	8	gain 1q	AF: (F1) arr[hg19] Xq22.1q28(101180070_155234707)x1,1q25.1q44(173117771_249222527)x3 | 46,X,der(X)t(X;1)(q22.1;q25.1); (F2) arr(X,1-22)x2 | 46,XX	F1: terminal gain 1q and terminal loss Xp based on translocation | F2: normal	F1: normal | F2: normal	-	-	very PTB
d1.40	31	25.39	spontaneous	yes	Dichorionic diamniotic	11.3	9	loss 7q	AF: (F1) (nuc)ish 7q21.3(RP11-78F12x2) | arr[hg19](X,1-22)x2; (F2) (nuc)ish 7q21.3(RP11-78F12x2) | arr[hg19](X,Y)x1,(1-22)x2	F1: normal | F2: normal	F1: normal | F2: normal	-	PLB: normal	LB
d1.41	28	31.96	ART (OI)	yes	Dichorionic diamniotic	12.3	9	loss 20q	no test	-	F1: normal | F2: normal	-	-	extremely PTB
d1.42	29	22.41	spontaneous	no	Dichorionic diamniotic	11.7	13	complex	AF: (F1) QF-PCR: normal | arr(X,1-22)x2; (F2) QF-PCR: normal | arr(X,1-22)x2	F1: normal | F2: normal	F1: normal | F2: normal	-	-	PTB
m1.01	42	22.99	ART (IVF)	yes	Monochorionic diamniotic	11.3	6	T13, T21	AF: (F1) QF-PCR: T21 | 47,XY,+21; (F2) QF-PCR: T21 | 47,XY,+21	F1: T21 | F2: T21	F1: no scan | F2: no scan	-	-	TOP
m1.02	38	unknown	unknown	no	Monochorionic diamniotic	12.7	11	T21	AF: (F1) QF-PCR: T21 | 47,XX,+21; (F2) QF-PCR: T21 | 47,XX,+21	F1: T21 | F2: T21	no scan	-	-	TOP
m1.03	34	23.74	spontaneous	yes	Monochorionic diamniotic	12.9	20	T21	no test	-	F1: hypoplastic nasal bone | F2: hypoplastic nasal bone	CT: (F1) T21 | (F2) T21	-	F1: IUVD | F2: IUVD
m1.04	33	unknown	spontaneous	yes	Monochorionic diamniotic	11	18	gain 7p	AF: (F1) QF-PCR: normal | arr(X,1-22)x2; (F2): QF-PCR: normal | arr(X,1-22)x2	F1: normal | F2: normal	F1: normal | F2: normal	-	-	PTB
m1.05	36	unknown	spontaneous	yes	Monochorionic diamniotic	11.7	15	gain 18p	AF: (F1) QF-PCR: normal | arr(18p)x2; (F2) QF-PCR: normal | arr(18p)x2	F1: normal | F2: normal	F1: normal | F2: normal	-	-	LB
m1.06	41	unknown	ART (ICSI)	yes	Monochorionic diamniotic	11.1	7	loss 21q	AF: (F1) QF-PCR: normal | arr(21)x2; (F2): QF-PCR: normal | arr(21)x2	F1: normal | F2: normal	F1: normal | F2: normal	-	-	PTB
m1.07	39	23.53	spontaneous	no	Monochorionic monoamniotic	11.6	12	T10	no test	-	F1: normal | F2: normal	-	-	PTB
t1.01	39	unknown	AT (IUI + OI)	yes	Trichorionic triamniotic	11.1	5	T21	CVS: (F1) QF-PCR: normal | arr(1-22,X)x2; (F2) QF-PCR: T21 | 47,XY+21; (F3) QF-PCR: normal | arr(1-22)x2, (X,Y)x1	F1: normal | F2: T21 | F3: normal	F1: normal | F2: hypoplastic nasal bone | F3: normal	-	-	F1: PTB | F2: selective reduction | F3: PTB
Table S2 Details of fetal chromosome aberrations detected by NIPT in multiple gestation and results of follow-up investigations AF, amniotic fluid; ART, assisted reproductive technology; AVSD: atrioventricular septal defect; CB, cord blood; CT, cord tissue; CVS, chorionic villus sampling; FGR, fetal growth restriction; GA, gestational age; ICSI, intracytoplasmic sperm injection; IVF, in vitro fer…
